# Supplementary material for: RápidoPGS: a rapid polygenic score calculator for summary GWAS data without a test dataset
Source: Bioinformatics. 2021 Jun 19;37(23):4444–50. doi: 10.1093/bioinformatics/btab456 (PMC8652106; doi:10.1093/bioinformatics/btab456)
Supplement: btab456_Supplementary_Data [file btab456_supplementary_data.zip]

Archive with 12 entries (12 files):
- FigS1_Asthma.png
- FigS10_T2D.png
- FigS2_BMI.png
- FigS3_BRCA.png
- FigS4_CAD.png
- FigS5_HEIGHT.png
- FigS6_MDD.png
- FigS7_PRCA.png
- FigS8_RA.png
- FigS9_T1D.png
- RapidoPGS_supplementary_tables-v3.xlsx
- Supplementary_note.pdf
